# Supplementary material for: Effect of Lactoferrin on Clinical Outcomes of Hospitalized Patients with COVID-19: The LAC Randomized Clinical Trial
Source: Nutrients. 2023 Mar 4;15(5):1285. doi: 10.3390/nu15051285 (PMC10005739; doi:10.3390/nu15051285)
Supplement: Supplementary file 1 [file nutrients-15-01285-s001.zip]

Archive with 1 entries (1 files):
- nutrients-2237038-supplementary.pdf
